# Supplementary material for: Effects of Forest Age and Invasive Shrubs on Mycophilous Coleoptera Communities in a Temperate Deciduous Woodland
Source: Insects. 2025 Jul 18;16(7):735. doi: 10.3390/insects16070735 (PMC12296189; doi:10.3390/insects16070735)
Supplement: Supplementary file 1 [file insects-16-00735-s001.zip]

Archive with 1 entries (1 files):
- insects-3597163-supplementary.pdf
